# Supplementary material for: A Systematic Review on Clinical and Health-Related Quality of Life Outcomes following Total Gastrectomy in Patients with Hereditary Diffuse Gastric Cancer
Source: Cancers (Basel). 2024 Jan 23;16(3):473. doi: 10.3390/cancers16030473 (PMC10854827; doi:10.3390/cancers16030473)
Supplement: Supplementary file 1 [file cancers-16-00473-s001.zip]

Archive with 1 entries (1 files):
- cancers-2670370-supplementary.pdf
